# Supplementary material for: Three Varieties of Grape Pomace, with Distinctive Extractable:Non-Extractable Polyphenol Ratios, Differentially Reduce Obesity and Its Complications in Rats Fed a High-Fat High-Fructose Diet
Source: Foods. 2023 Mar 23;12(7):1370. doi: 10.3390/foods12071370 (PMC10093191; doi:10.3390/foods12071370)
Supplement: Supplementary file 1 [file foods-12-01370-s001.zip]

Archive with 1 entries (1 files):
- foods-2258326-supplementary.pdf
